# Supplementary material for: Compared Block Periodized and Non-Periodized Physical Activity Programs in Older Adults
Source: Sports (Basel). 2024 Apr 28;12(5):119. doi: 10.3390/sports12050119 (PMC11125595; doi:10.3390/sports12050119)
Supplement: Supplementary file 1 [file sports-12-00119-s001.zip]

Archive with 1 entries (1 files):
- sports-2942130-supplementary.pdf
